# Supplementary material for: Dietary Patterns and Their Association with Sociodemographic and Lifestyle Factors in Filipino Adults
Source: Nutrients. 2022 Feb 19;14(4):886. doi: 10.3390/nu14040886 (PMC8876325; doi:10.3390/nu14040886)
Supplement: Supplementary file 1 [file nutrients-14-00886-s001.zip]

Archive with 1 entries (1 files):
- nutrients-1578235-supplementary.pdf
